# Supplementary material for: Ethical Governance of Large Language Models in Health Care: Trust, Responsibility, and Equity in Routine Use
Source: J Med Internet Res. 2026 Jun 10;28:e93470. doi: 10.2196/93470 (PMC13252702; doi:10.2196/93470)
Supplement: Multimedia Appendix 1 [file jmir-v28-e93470-s001.xlsx]

## Sheet: Sheet3
Table S1. Empirical studies informing trust, responsibility, and equity considerations in routine LLM integration in health care.
First author (Year)	Article title	Journal	DOI	Design	Use Context	Ethical Domain	Key Ethical Issue	Governance Implication
Kim (2025)	Human-AI collaboration in large language model-assisted brain MRI differential diagnosis: a usability study	Eur Radiol	10.1007/s00330-025-11484-6	Usability study	MRI diagnosis support	Trust; Responsibility	Trust calibration; hallucination risk; input sensitivity	Clinician oversight; input validation; uncertainty communication
Rodler (2025)	GPT-4 generates accurate and readable patient education materials aligned with current oncological guidelines: A randomized assessment	PLoS One	10.1371/journal.pone.0324175	RCT	Patient education materials	Responsibility; Equity	Accuracy; readability gaps; accessibility variation	Readability standards; content verification; role-sensitive deployment
Chen (2025)	Adoption of Large Language Model AI Tools in Everyday Tasks: Multisite Cross-Sectional Qualitative Study of Chinese Hospital Administrators	J Med Internet Res	10.2196/70789	Qualitative study	Administrative LLM use	Trust; Responsibility	Institutional trust gaps; unclear accountability	Governance policies; role assignment
Ebnali Harari (2025)	A randomized controlled trial on evaluating clinician-supervised generative AI for decision support	Int J Med Inform	10.1016/j.ijmedinf.2024.105701	RCT simulation	Emergency decision support	Responsibility; Trust	Responsibility shift; overreliance risk	Mandatory supervision; escalation rules
Campellone (2025)	Safety and User Experience of a Generative Artificial Intelligence Digital Mental Health Intervention: Exploratory Randomized Controlled Trial	J Med Internet Res	10.2196/67365	Randomized trial	Mental health intervention	Trust; Responsibility	Trust preservation; safety monitoring gaps	Continuous monitoring; safety guardrails
Homiar (2025)	Development and evaluation of prompts for a large language model to screen titles and abstracts in a living systematic review	BMJ Ment Health	10.1136/bmjment-2025-301762	Methodological study	Literature screening workflow	Responsibility; Trust	Transparency gaps; auditability limits	Audit trails; human validation
Dennstädt (2025)	Comparative Evaluation of a Medical Large Language Model in Answering Real-World Radiation Oncology Questions: Multicenter Observational Study	J Med Internet Res	10.2196/69752	Observational study	Clinical Q&A system	Trust; Responsibility	Harmful output risk; reliability variation	Expert validation; escalation pathways
Du (2025)	Comparing Artificial Intelligence-Generated and Clinician-Created Personalized Self-Management Guidance for Patients With Knee Osteoarthritis: Blinded Observational Study	J Med Internet Res	10.2196/67830	Double-blind study	Self-management guidance	Responsibility; Equity	Personalization error; literacy barriers	Readability control; clinician review
Lee (2025)	Performance of ChatGPT, Gemini and DeepSeek for non-critical triage support using real-world conversations in emergency department.	BMC Emerg Med	10.1186/s12873-025-01337-2	Multicenter retrospective	Emergency triage support	Trust; Responsibility	High-stakes error risk; model variability	Version control; human override
Kaster (2025)	Automated extraction of functional biomarkers of verbal and ambulatory ability from multi-institutional clinical notes using large language models	J Neurodev Disord	10.1186/s11689-025-09612-w	EHR study	Clinical data extraction	Responsibility; Equity	Privacy risk; documentation bias	Data governance; bias monitoring
Naghdi (2025)	Artificial intelligence-simplified information to advance reproductive genetic literacy and health equity	Hum Reprod	10.1093/humrep/deaf135	Observational evaluation	Patient education simplification	Equity; Trust	Oversimplification risk; information loss	Expert review; transparency labeling
Dorfner (2025)	Evaluating the effectiveness of biomedical fine-tuning for large language models on clinical tasks	J Am Med Inform Assoc	10.1093/jamia/ocaf045	Benchmarking study	Clinical task performance	Trust; Responsibility	Hallucination risk; model selection uncertainty	Model validation; deployment standards
Gürses (2025)	The Role of Artificial Intelligence Large Language Models in Personalized Rehabilitation Programs for Knee Osteoarthritis: An Observational Study	J Med Syst	10.1007/s10916-025-02207-x	Comparative study	Rehab planning	Responsibility; Trust	Incomplete recommendations; overreliance	Clinician oversight; safety checks
Turan (2024)	Evaluating the accuracy of ChatGPT-4 in predicting ASA scores: A prospective multicentric study ChatGPT-4 in ASA score prediction	J Clin Anesth	10.1016/j.jclinane.2024.111475	Prospective study	Preoperative risk scoring	Trust; Responsibility	Reliability limits; boundary conditions	Human validation; performance thresholds
Jin (2025)	Large Language Models in Randomized Controlled Trials Design: Observational Study	J Med Internet Res	10.2196/67469	Observational study	RCT design generation	Responsibility; Equity	Bias in inclusion criteria; research integrity risk	Expert review; regulatory oversight
Yang (2025)	Factors Influencing Adoption of Large Language Models in Health Care: Multicenter Cross-Sectional Mixed Methods Observational Study	J Med Internet Res	10.2196/84918	Mixed-methods study	LLM adoption in practice	Trust; Equity	Trust variation; digital literacy gaps	Institutional support; training programs
Leng (2025)	Evaluating the Feasibility of ChatGPT-4 as a Knowledge Resource in Bariatric Surgery: A Preliminary Assessment	Obes Surg	10.1007/s11695-024-07666-8	Feasibility study	Bariatric knowledge support	Trust; Responsibility	Outdated info; misinformation risk	Source validation; update protocols
Pérez-Esteve (2025)	AI in Home Care-Evaluation of Large Language Models for Future Training of Informal Caregivers: Observational Comparative Case Study	J Med Internet Res	10.2196/70703	Case study	Home care instructions	Responsibility; Equity	Omission risk; caregiver misunderstanding	Benchmarking; safety guidelines
Kämmer (2024)	Effects of interacting with a large language model compared with a human coach on the clinical diagnostic process and outcomes among fourth-year medical students: study protocol for a prospective, randomised experiment using patient vignettes	BMJ Open	10.1136/bmjopen-2024-087469	Experimental study	Diagnostic training support	Trust; Responsibility	Overreliance; reduced critical thinking	Training interventions; usage limits
Rinderknecht (2025)	Using ChatGPT-4 for Lay Summarization in Prostate Cancer Research to Advance Patient-Centered Communication: Large-Scale Generative AI Performance Evaluation	J Med Internet Res	10.2196/76598	Evaluation study	Lay summaries generation	Equity; Trust	Accuracy vs readability trade-off	Editorial oversight; lay validation
Azevedo (2025)	ChatGPT-4o in Enhancing Informed Consent in Pediatric Surgical Practice	J Pediatr Surg	10.1016/j.jpedsurg.2025.162413	Observational study	AI-assisted informed consent	Responsibility; Equity	Omission risk; comprehension gaps; personalization bias	Clinician oversight; content validation; legal review
Fink (2025)	Retrieval-augmented generation improves precision and trust of a GPT-4 model for emergency radiology diagnosis and classification: a proof-of-concept study	Eur Radiol	10.1007/s00330-025-11445-z	Proof-of-concept study	Radiology diagnosis with RAG	Trust; Responsibility	Hallucination reduction; source transparency limits	Source validation; retrieval governance; auditability
Umman (2025)	Evaluation of the Effectiveness, Safety, and Patient Satisfaction of Artificial Intelligence-Based Patient Education and Counseling for Both Recipients and Donors in the Preoperative and Postoperative Phases of Organ Transplantation	Transplant Proc	10.1016/j.transproceed.2025.07.001	Prospective observational	Patient education chatbot	Trust; Responsibility	Misinformation risk; privacy concerns; escalation gaps	Accuracy review; data governance; escalation pathways
Wang (2025)	Effectiveness, Usability, and Acceptability of ChatGPT With Retrieval-Augmented Generation (SIV-ChatGPT) in Increasing Seasonal Influenza Vaccination Uptake Among Older Adults: Quasi-Experimental Study	J Med Internet Res	10.2196/76849	Quasi-experimental study	Vaccination promotion chatbot	Equity; Trust	Access inequality; persuasive influence risk	Transparency labeling; access support; ethical messaging control
Chen (2025)	Impact of AI-Assisted Diagnosis on American Patients' Trust in and Intention to Seek Help From Health Care Professionals: Randomized, Web-Based Survey Experiment	J Med Internet Res	10.2196/66083	Randomized survey experiment	AI-assisted diagnosis disclosure	Trust; Responsibility	Trust gap; disclosure uncertainty	Disclosure guidelines; communication protocols
Fukui (2025)	Evaluation of a retrieval-augmented generation system using a Japanese Institutional Nuclear Medicine Manual and large language model-automated scoring	Radiol Phys Technol	10.1007/s12194-025-00941-y	System evaluation study	Institutional RAG QA system	Responsibility; Trust	Protocol inconsistency; outdated knowledge risk	Local data governance; update mechanisms; expert validation
Urbina (2025)	Disability Ethics and Education in the Age of Artificial Intelligence: Identifying Ability Bias in ChatGPT and Gemini	Arch Phys Med Rehabil	10.1016/j.apmr.2024.08.014	Observational bias study	Disability-related descriptions	Equity	Representational bias; exclusion risk	Bias auditing; fairness monitoring; dataset diversification
Qi (2025)	Comparison of ChatGPT and DeepSeek on a Standardized Audiologist Qualification Examination in Chinese: Observational Study	JMIR Form Res	10.2196/79534	Benchmark study	Medical exam performance	Trust; Responsibility	Overreliance risk; false confidence	Usage boundaries; supervised training integration
Leung (2025)	Generative Artificial Intelligence With Youth Codesign to Create Vaping Awareness Advertisements	JAMA Netw Open	10.1001/jamanetworkopen.2025.14040	Randomized trial	Public health messaging	Responsibility; Equity	Manipulation risk; message transparency issues	Governance of AI messaging; disclosure standards
Lee (2025)	Comparing AI chatbot simulation and peer role-play for OSCE preparation: a pilot randomized controlled trial	BMC Med Educ	10.1186/s12909-025-08308-y	RCT	Clinical skills training chatbot	Responsibility; Equity	Feedback validity; skill transfer limitations	Hybrid training models; supervision mechanisms
Liu (2025)	AI-Enabled Personalized Smoking Cessation Intervention With the Aipaca Chatbot: Mixed Methods Feasibility Study	JMIR Form Res	10.2196/73319	Mixed-methods study	Smoking cessation chatbot	Responsibility; Trust	Counseling accuracy; dependency risk	Clinical oversight; longitudinal monitoring
Bucak (2025)	The Role of ChatGPT in osteoporosis management: a comparative analysis with clinical expertise	Arch Osteoporos	10.1007/s11657-025-01533-4	Comparative study	Osteoporosis decision support	Trust; Responsibility	Incomplete recommendations; diagnostic gaps	Guideline validation; clinician supervision
La Bella (2024)	Quality and Characteristics of Pediatric Rheumatology Content on Social Media: Toward a New Era of Education for Patients and Caregivers?	Pediatr Rheumatol Online J	10.3899/jrheum.2024-0039	Expert survey study	Pediatric disease Q&A	Trust	Response variability; low reliability	Expert validation; cautious deployment
Ma (2025)	Evaluating AI-generated examination papers in periodontology: a comparative study with human-designed counterparts	BMC Med Educ	10.1186/s12909-025-07706-6	RCT	AI-generated medical exams	Equity; Responsibility	Assessment validity; fairness concerns	Hybrid evaluation; quality control
Safran (2025)	A cross-sectional study on ChatGPT's alignment with clinical practice guidelines in musculoskeletal rehabilitation	BMC Musculoskelet Disord	10.1186/s12891-025-08650-8	Observational study	Rehabilitation guidance	Responsibility; Trust	Inconsistency; weak clinical reasoning	Reliability checks; supervised use
Yıldırım (2025)	Evaluating GPT-4o for emergency disposition of complex respiratory cases with pulmonology consultation: a diagnostic accuracy study	Scand J Trauma Resusc Emerg Med	10.1186/s13049-025-01475-3	Retrospective study	Emergency triage prediction	Trust; Responsibility	Overtriage risk; unsafe autonomy	Human override; safety thresholds
Alanzi (2025)	ChatGPT as a psychotherapist for anxiety disorders: An empirical study with anxiety patients	Nutr Health	10.1177/02601060241281906	Quasi-experimental study	Mental health chatbot use	Responsibility; Equity	Safety concerns; privacy risks; misuse	Safeguards; privacy protection; usage boundaries
Radulesco (2025)	Evaluation of Artificial Intelligence Chatbots for Facial Injection Planning: Comparative Performance and Safety Limitations	Aesthetic Plast Surg	10.1007/s00266-025-05010-8	Comparative study	Aesthetic treatment planning	Responsibility; Trust	Unsafe recommendations; overconfidence	Expert oversight; clinical validation
Reading Turchioe (2024)	Returning value from the All of Us Research Program to PhD-level nursing students using ChatGPT as programming support: results from a mixed-methods experimental feasibility study	J Am Med Inform Assoc	10.1093/jamia/ocae208	Mixed-methods study	Research programming support	Responsibility	Code errors; research integrity risks	Verification norms; supervision
Shin (2025)	The Influence of Artificial Intelligence Scribes on Clinician Experience and Efficiency among Pediatric Subspecialists: A Rapid, Randomized Quality Improvement Trial	Appl Clin Inform	10.1055/a-2657-8087	Randomized trial	AI clinical documentation (scribe)	Trust; Responsibility	Documentation accuracy; privacy concerns	Data governance; audit trails
Mohammad Azmi (2025)	A prospective single-masked, non-inferiority, parallel-group randomized controlled trial of the efficacy of a ChatGPT-based AI chatbot to improve Boston bowel preparation scores for colonoscopy preparation: A trial protocol	PLOS One	10.1371/journal.pone.0334349	RCT protocol	Colonoscopy prep counseling	Responsibility; Equity	Advice safety; accessibility issues	Clinical oversight; reporting standards
Vandelanotte (2025)	MoveMentor-examining the effectiveness of a machine learning and app-based digital assistant to increase physical activity in adults: protocol for a randomised controlled trial	Trials	10.1186/s13063-025-08926-3	RCT protocol	Health behavior intervention	Equity; Responsibility	Persuasive influence; data privacy	Transparency; consent mechanisms
Dougherty (2025)	Psilocybin therapy for treatment resistant depression: prediction of clinical outcome by natural language processing	Psychopharmacology (Berl)	10.1007/s00213-023-06432-5	Secondary analysis	Psychotherapy transcript analysis	Responsibility; Trust	Sensitive data use; inference bias	Data protection; ethical oversight
Xu (2025)	U-FISH: a fluorescent spot detector for imaging-based spatial-omics analysis and AI-assisted FISH diagnosis	Genome Biol	10.1186/s13059-025-03736-x	Computational study	AI-assisted diagnostic system	Trust; Responsibility	Error propagation; system opacity	Traceability; validation frameworks
Note: Ethical domains are categorized according to the conceptual framework developed in this study (trust, responsibility, equity). Governance implications reflect suggested implementation pathways derived from each study.
